# Supplementary material for: Deleterious coding variants in multi-case families with non-syndromic cleft lip and/or palate phenotypes
Source: Sci Rep. 2016 Jul 26;6:30457. doi: 10.1038/srep30457 (PMC4960602; doi:10.1038/srep30457)
Supplement: Supplementary Dataset 2 [file srep30457-s3.zip]

Archive with 1 entries (1 files):
- S4_NSCLP_allExome.vcf
